# Supplementary material for: Telomere Tales: Exploring the Impact of Stress, Sociality, and Exercise on Dogs’ Cellular Aging
Source: Vet Sci. 2025 May 19;12(5):491. doi: 10.3390/vetsci12050491 (PMC12115685; doi:10.3390/vetsci12050491)
Supplement: Supplementary file 1 [file vetsci-12-00491-s001.zip]

Archive with 1 entries (1 files):
- vetsci-3416408-supplementary.pdf
